# Supplementary material for: Role of a single MCP in evolutionary adaptation of Shewanella putrefaciens for swimming in planktonic and structured environments
Source: Appl Environ Microbiol. 2025 Mar 25;91(4):e00229-25. doi: 10.1128/aem.00229-25 (PMC12016497; doi:10.1128/aem.00229-25)
Supplement: File S1 — Table containing the mutations identified by strain sequencing. [file aem.00229-25-s0001.xlsx]

## Sheet: Parent
Name	Minimum	Maximum	Length	# Intervals	Amino Acid Change	CDS	CDS Position	Change	Codon Change	Coverage	Polymorphism Type	Protein Effect	Variant Frequency	Variant P-Value (approximate)
C	162877	162877	1	1		Methyltransferase type 12 CDS	706	T -> C	TTA -> CTA	2	SNP (transition)	None	100.0%	1.0E-7
TACT	2950275	2950278	4	1		hypothetical protein CDS	116	ATAG -> TACT		2	Substitution	Truncation	100.0%	6.3E-7
A	3005849	3005849	1	1	S -> C	flagellin domain protein CDS	520	T -> A	AGT -> TGT	12	SNP (transversion)	Substitution	100.0%	1.0E-42
CA	3005872	3005873	2	1	T -> C	flagellin domain protein CDS	496	GT -> CA	ACT -> TGT	12	Substitution	Substitution	100.0%	4.0E-45
ACA	3006929	3006931	3	1	T -> C	flagellin domain protein CDS	520	TGT -> ACA	ACA -> TGT	16	Substitution	Substitution	81.3%	1.2E-40
G	3339060	3339060	1	1	C -> R	SSU ribosomal protein S18P alanine acetyltransferase CDS	256	A -> G	TGC -> CGC	17	SNP (transition)	Substitution	100.0%	6.3E-62
ACA	4023131	4023133	3	1	T -> C	flagellin domain protein CDS	475	TGT -> ACA	ACA -> TGT	8	Substitution	Substitution	100.0%	2.5E-26
GCA	4024172	4024174	3	1	T -> C	flagellin domain protein CDS	475	TGT -> GCA	ACA -> TGC	8	Substitution	Substitution	100.0%	6.3E-28

## Sheet: 7x
Name	Minimum	Maximum	Length	# Intervals	Amino Acid Change	CDS	CDS Position	Change	Codon Change	Coverage	Polymorphism Type	Protein Effect	Variant Frequency	Variant P-Value (approximate)	in parent?
A	270338	270338	1	1	P -> S	hypothetical protein CDS	250	G -> A	CCG -> TCG	4	SNP (transition)	Substitution	1	4e-13	#N/A
	422625	422648	24	1				-CGGTCGACGCACTCTTGTACGACA		21	Deletion		1	6.3e-47	#N/A
A	3005849	3005849	1	1	S -> C	flagellin domain protein CDS	520	T -> A	AGT -> TGT	9	SNP (transversion)	Substitution	1	7.9e-27	3005849
CA	3005872	3005873	2	1	T -> C	flagellin domain protein CDS	496	GT -> CA	ACT -> TGT	9	Substitution	Substitution	1	1.3e-28	3005872
ACA	3006929	3006931	3	1	T -> C	flagellin domain protein CDS	520	TGT -> ACA	ACA -> TGT	19 -> 20	Substitution	Substitution	1	1.6e-61	3006929
G	3339060	3339060	1	1	C -> R	SSU ribosomal protein S18P alanine acetyltransferase CDS	256	A -> G	TGC -> CGC	12	SNP (transition)	Substitution	1	1e-42	3339060
ACA	4023131	4023133	3	1	T -> C	flagellin domain protein CDS	475	TGT -> ACA	ACA -> TGT	29	Substitution	Substitution	1	2.5e-99	4023131
GCA	4024172	4024174	3	1	T -> C	flagellin domain protein CDS	475	TGT -> GCA	ACA -> TGC	12	Substitution	Substitution	0.833	6.6e-33	4024172

## Sheet: 14x
Name	Minimum	Maximum	Length	# Intervals	Amino Acid Change	CDS	CDS Position	Change	Codon Change	Coverage	Polymorphism Type	Protein Effect	Variant Frequency	Variant P-Value (approximate)	in parent?
	422625	422648	24	1				-CGGTCGACGCACTCTTGTACGACA		21	Deletion		1	3.2e-53	#N/A
A	1925994	1925994	1	1	R -> C	putative serine protein kinase, PrkA CDS	184	G -> A	CGC -> TGC	2	SNP (transition)	Substitution	1	4e-08	#N/A
A	3005849	3005849	1	1	S -> C	flagellin domain protein CDS	520	T -> A	AGT -> TGT	7	SNP (transversion)	Substitution	0.857	4.4e-19	3005849
CA	3005872	3005873	2	1	T -> C	flagellin domain protein CDS	496	GT -> CA	ACT -> TGT	7	Substitution	Substitution	0.857	4.4e-22	3005872
ACA	3006929	3006931	3	1	T -> C	flagellin domain protein CDS	520	TGT -> ACA	ACA -> TGT	13	Substitution	Substitution	1	1.3e-43	3006929
G	3339060	3339060	1	1	C -> R	SSU ribosomal protein S18P alanine acetyltransferase CDS	256	A -> G	TGC -> CGC	16	SNP (transition)	Substitution	0.938	1.6e-53	3339060
ACA	4023131	4023133	3	1	T -> C	flagellin domain protein CDS	475	TGT -> ACA	ACA -> TGT	14	Substitution	Substitution	1	1.6e-45	4023131
GCA	4024172	4024174	3	1	T -> C	flagellin domain protein CDS	475	TGT -> GCA	ACA -> TGC	23	Substitution	Substitution	0.913	3.6e-63	4024172
Further SNPs identified:
G	535546	535546	1	1		2181	A -> G	GAA -> GAG	16	SNP (transition)	None	0.25	7.1e-08
G	537408	537408	1	1			T -> G		542	SNP (transversion)		0.62	1.8e-08	Sputcn32_R0009 rRNA (16S ribosomal RNA)
G	537409	537409	1	1			C -> G		542	SNP (transversion)		0.88	2.4e-78	Sputcn32_R0009 rRNA (16S ribosomal RNA)
G	537418	537418	1	1			A -> G		542	SNP (transition)		0.677	8.8e-17	Sputcn32_R0009 rRNA (16S ribosomal RNA)
T	537419	537419	1	1			A -> T		542	SNP (transversion)		0.797	1.9e-117	Sputcn32_R0009 rRNA (16S ribosomal RNA)
C	537443	537443	1	1			T -> C		542	SNP (transition)		0.784	4.9e-75	Sputcn32_R0009 rRNA (16S ribosomal RNA)
A	537444	537444	1	1			G -> A		542	SNP (transition)		0.518	9.8e-09	Sputcn32_R0009 rRNA (16S ribosomal RNA)
T	537447	537447	1	1			C -> T		542	SNP (transition)		0.843	2.7e-101	Sputcn32_R0009 rRNA (16S ribosomal RNA)
G	537458	537458	1	1			T -> G		542	SNP (transversion)		0.554	3.9e-30	Sputcn32_R0009 rRNA (16S ribosomal RNA)
T	537463	537463	1	1			C -> T		542	SNP (transition)		0.937	2.7e-206	Sputcn32_R0009 rRNA (16S ribosomal RNA)
C	537464	537464	1	1			G -> C		542	SNP (transversion)		0.812	1.1e-86	Sputcn32_R0009 rRNA (16S ribosomal RNA)
G	537479	537479	1	1			T -> G		542	SNP (transversion)		0.74	1.4e-58	Sputcn32_R0009 rRNA (16S ribosomal RNA)
T	537489	537489	1	1			C -> T		542	SNP (transition)		0.515	2.6e-08	Sputcn32_R0009 rRNA (16S ribosomal RNA)
C	537490	537490	1	1			T -> C		542	SNP (transition)		0.627	2.3e-09	Sputcn32_R0009 rRNA (16S ribosomal RNA)
C	537491	537491	1	1			A -> C		542	SNP (transversion)		0.71	5.8e-49	Sputcn32_R0009 rRNA (16S ribosomal RNA)
C	537496	537496	1	1			T -> C		542	SNP (transition)		0.793	8.7e-79	Sputcn32_R0009 rRNA (16S ribosomal RNA)
T	537497	537497	1	1			A -> T		542	SNP (transversion)		0.849	4.8e-104	Sputcn32_R0009 rRNA (16S ribosomal RNA)
G	537504	537504	1	1			C -> G		542	SNP (transversion)		0.834	6.3e-59	Sputcn32_R0009 rRNA (16S ribosomal RNA)
A	537505	537505	1	1			G -> A		539	SNP (transition)		0.785	6.9e-75	Sputcn32_R0009 rRNA (16S ribosomal RNA)
T	537506	537506	1	1			A -> T		538	SNP (transversion)		0.448	1.1e-10	Sputcn32_R0009 rRNA (16S ribosomal RNA)
C	537511	537511	1	1			G -> C		534	SNP (transversion)		0.522	4.2e-09	Sputcn32_R0009 rRNA (16S ribosomal RNA)
A	537512	537512	1	1			C -> A		529	SNP (transversion)		0.518	1.7e-08	Sputcn32_R0009 rRNA (16S ribosomal RNA)
T	537518	537518	1	1			A -> T		525	SNP (transversion)		0.617	6e-08	Sputcn32_R0009 rRNA (16S ribosomal RNA)
C	537524	537524	1	1			T -> C		505	SNP (transition)		0.79	5.6e-41	Sputcn32_R0009 rRNA (16S ribosomal RNA)
G	537527	537527	1	1			T -> G		447	SNP (transversion)		0.647	4.1e-10	Sputcn32_R0009 rRNA (16S ribosomal RNA)
T	551690	551690	1	1		426	A -> T	GGT -> GGA	13	SNP (transversion)	None	0.308	1.1e-10	Sputcn32_0506 CDS (2-octaprenyl-6-methoxy-1,4-benzoquinone methylase / demethylmenaquinone methyltransferase)
A	641630	641630	1	1			T -> A		6	SNP (transversion)		0.333	6e-07	Terminator of: Sputcn32_0586 CDS (Ion transport protein)
T	729222	729222	1	1		1143	C -> T	GCC -> GCT	8	SNP (transition)	None	0.25	7e-07	Sputcn32_0655 CDS (ATP-dependent helicase HrpB)
C	800245	800245	1	1		121	T -> C	TTA -> CTA	6	SNP (transition)	None	0.333	3.8e-07	Sputcn32_0709 CDS (molybdenum ABC transporter, periplasmic molybdate-binding protein)
C	821619	821619	1	1			T -> C		10	SNP (transition)		0.4	3.3e-13	Intergenic Region: Sputcn32_0735 CDS (protein of unknown function DUF1234) Sputcn32_0734 CDS (conserved hypothetical protein)
C	839684	839684	1	1	I -> V	523	T -> C	ATT -> GTT	7	SNP (transition)	Substitution	0.286	5.3e-07	Sputcn32_0751 CDS (major facilitator superfamily MFS_1)
T	872188	872188	1	1	V -> D	635	A -> T	GTT -> GAT	14	SNP (transversion)	Substitution	0.286	9.8e-08	Sputcn32_0782 CDS (putative iron-sulfur cluster binding protein)
T	885879	885879	1	1	R -> H	116	C -> T	CGT -> CAT	12	SNP (transition)	Substitution	0.333	7.8e-11	Sputcn32_0795 CDS (RNA polymerase, sigma-24 subunit, ECF subfamily)
A	955581	955581	1	1			T -> A		12	SNP (transversion)		0.333	7.7e-09	Promoter of: Sputcn32_0861 CDS (aromatic amino acid permease)
C	958923	958923	1	1		1095	A -> C	CTA -> CTC	8	SNP (transversion)	None	0.25	7e-07	Sputcn32_0863 CDS (sodium:dicarboxylate symporter)
G	977855	977855	1	1	K -> R	275	A -> G	AAG -> AGG	4	SNP (transition)	Substitution	0.5	3.8e-07	Sputcn32_0881 CDS (conserved hypothetical protein)
A	1014783	1014783	1	1	A -> S	1717	C -> A	GCG -> TCG	16	SNP (transversion)	Substitution	0.313	4.3e-13	Sputcn32_0913 CDS (conserved hypothetical protein)
T	1068084	1068084	1	1			C -> T		7	SNP (transition)		0.286	5.3e-07	Intergenic Region: Sputcn32_0957 gene
C	1086847	1086847	1	1	N -> D	106	T -> C	AAT -> GAT	6	SNP (transition)	Substitution	0.333	3.8e-07	Sputcn32_0972 CDS (transcriptional regulator, Fis family / DNA-binding protein Fis)
C	1088467	1088467	1	1		519	G -> C	CGG -> CGC	7	SNP (transversion)	None	0.286	5.3e-07	Sputcn32_0974 CDS (Lysine exporter protein (LYSE/YGGA))
C	1090646	1090646	1	1	D -> G	830	T -> C	GAT -> GGT	11	SNP (transition)	Substitution	0.364	5.2e-09	Sputcn32_0978 CDS (Trans-hexaprenyltranstransferase)
T	1129728	1129728	1	1		113	C -> T		13	SNP (transition)	Truncation	0.308	1.8e-11	Sputcn32_1016 CDS (Glyoxalase/bleomycin resistance protein/dioxygenase)
T	1161392	1161392	1	1	G -> S	352	C -> T	GGT -> AGT	13	SNP (transition)	Substitution	0.308	1.1e-12	Sputcn32_1039 CDS (diguanylate cyclase with GAF sensor)
C	1197247	1197247	1	1			T -> C		4	SNP (transition)		0.5	3.8e-07	Intergenic region: Sputcn32_1070 CDS (methylation site containing protein) Sputcn32_1071 CDS (nitrogen regulatory protein P-II)
A	1197260	1197260	1	1			T -> A		4	SNP (transversion)		0.5	9.5e-07	Intergenic region: Sputcn32_1070 CDS (methylation site containing protein) Sputcn32_1071 CDS (nitrogen regulatory protein P-II)
AA	1197277	1197278	2	1			GC -> AA		5	Substitution		0.4	6.3e-07	Intergenic region: Sputcn32_1070 CDS (methylation site containing protein) Sputcn32_1071 CDS (nitrogen regulatory protein P-II)
T	1197282	1197281	0	1			#NAME?		5	Insertion		0.4	4e-07	Intergenic region: Sputcn32_1070 CDS (methylation site containing protein) Sputcn32_1071 CDS (nitrogen regulatory protein P-II)
AG	1197287	1197288	2	1			CA -> AG		6	Substitution		0.333	9.5e-07	Intergenic region: Sputcn32_1070 CDS (methylation site containing protein) Sputcn32_1071 CDS (nitrogen regulatory protein P-II)
CGC	1197300	1197302	3	1			ACG -> CGC		6	Substitution		0.333	6e-07	Intergenic region: Sputcn32_1070 CDS (methylation site containing protein) Sputcn32_1071 CDS (nitrogen regulatory protein P-II)
T	1197304	1197304	1	1			A -> T		6	SNP (transversion)		0.333	9.5e-07	Intergenic region: Sputcn32_1070 CDS (methylation site containing protein) Sputcn32_1071 CDS (nitrogen regulatory protein P-II)
AA	1197311	1197312	2	1			TG -> AA		6	Substitution		0.333	6e-07	Intergenic region: Sputcn32_1070 CDS (methylation site containing protein) Sputcn32_1071 CDS (nitrogen regulatory protein P-II)
G	1197318	1197318	1	1			T -> G		6	SNP (transversion)		0.333	6e-07	Intergenic region: Sputcn32_1070 CDS (methylation site containing protein) Sputcn32_1071 CDS (nitrogen regulatory protein P-II)
AGTA	1197332	1197335	4	1			TTGT -> AGTA		6	Substitution		0.333	6e-07	Intergenic region: Sputcn32_1070 CDS (methylation site containing protein) Sputcn32_1071 CDS (nitrogen regulatory protein P-II)
C	1197340	1197340	1	1			G -> C		6	SNP (transversion)		0.333	9.5e-07	Intergenic region: Sputcn32_1070 CDS (methylation site containing protein) Sputcn32_1071 CDS (nitrogen regulatory protein P-II)
TATT	1197353	1197356	4	1			ATGA -> TATT		5	Substitution		0.4	2.5e-07	Intergenic region: Sputcn32_1070 CDS (methylation site containing protein) Sputcn32_1071 CDS (nitrogen regulatory protein P-II)
CT	1197358	1197359	2	1			GA -> CT		5	Substitution		0.4	4e-07	Intergenic region: Sputcn32_1070 CDS (methylation site containing protein) Sputcn32_1071 CDS (nitrogen regulatory protein P-II)
C	1197361	1197361	1	1			T -> C		5	SNP (transition)		0.4	6.3e-07	Intergenic region: Sputcn32_1070 CDS (methylation site containing protein) Sputcn32_1071 CDS (nitrogen regulatory protein P-II)
GAA	1197363	1197365	3	1			TTT -> GAA		5	Substitution		0.4	4e-07	Intergenic region: Sputcn32_1070 CDS (methylation site containing protein) Sputcn32_1071 CDS (nitrogen regulatory protein P-II)
GAGC	1197370	1197371	1	2		4	AA -> GAGC		5	Insertion	Frame Shift	0.4	1e-06	Sputcn32_1071 CDS (nitrogen regulatory protein P-II)
G	1228209	1228209	1	1			C -> G		14	SNP (transversion)		0.286	4e-12	Promoter of: Sputcn32_1094 CDS (extracellular solute-binding protein, family 1)
C	1243468	1243468	1	1	I -> V	1312	T -> C	ATC -> GTC	12	SNP (transition)	Substitution	0.333	3.1e-13	Sputcn32_1104 CDS (RNA polymerase, sigma 70 subunit, RpoD)
G	1248336	1248336	1	1	D -> E	735	T -> G	GAT -> GAG	8	SNP (transversion)	Substitution	0.25	7e-07	Sputcn32_1108 CDS (O-sialoglycoprotein endopeptidase)
A	1260172	1260172	1	1		1	T -> A	ATG -> TTG	6	SNP (transversion)	None	0.333	6e-07	Sputcn32_1119 CDS (glutamate-1-semialdehyde 2,1-aminomutase)
T	1269274	1269274	1	1		1018	C -> T	CTG -> TTG	7	SNP (transition)	None	0.286	8.4e-07	Sputcn32_1128 CDS (tyrosyl-tRNA synthetase)
A	1287029	1287029	1	1	E -> K	946	G -> A	GAA -> AAA	7	SNP (transition)	Substitution	0.286	8.4e-07	Sputcn32_1143 CDS (PTSINtr with GAF domain, PtsP)
GT	1334462	1334463	2	1	L -> R	1685	TG -> GT	CTG -> CGT	5	Substitution	Substitution	0.4	1e-06	Sputcn32_1189 CDS (Aldehyde ferredoxin oxidoreductase)
G	1376752	1376752	1	1	I -> V	1288	A -> G	ATC -> GTC	4	SNP (transition)	Substitution	0.5	1.5e-07	Sputcn32_1235 CDS (diguanylate cyclase)
A	1378008	1378008	1	1		549	T -> A	CCT -> CCA	16	SNP (transversion)	None	0.25	4.6e-11	Sputcn32_1236 CDS (potassium efflux system protein)
T	1378090	1378090	1	1	S -> C	631	A -> T	AGT -> TGT	15	SNP (transversion)	Substitution	0.267	3.4e-09	Sputcn32_1236 CDS (potassium efflux system protein)
G	1392189	1392189	1	1	F -> S	167	A -> G	TTC -> TCC	13	SNP (transition)	Substitution	0.308	4.5e-09	Sputcn32_1246 CDS (peptidyl-prolyl cis-trans isomerase, cyclophilin type)
T	1449620	1449620	1	1		2535	A -> T	CCA -> CCT	5	SNP (transversion)	None	0.4	2.5e-07	Sputcn32_1287 CDS (peptidase S9, prolyl oligopeptidase active site domain protein)
G	1495969	1495969	1	1		2349	A -> G	AAT -> AAC	6	SNP (transition)	None	0.333	6e-07	Sputcn32_1324 CDS (Beta-hydroxyacyl-(acyl-carrier-protein) dehydratase, FabA/FabZ)
A	1518540	1518540	1	1	L -> I	130	T -> A	TTA -> ATA	7	SNP (transversion)	Substitution	0.286	5.3e-07	Sputcn32_1339 CDS (tRNA pseudouridine synthase C)
A	1535197	1535197	1	1		981	G -> A	GCG -> GCA	8	SNP (transition)	None	0.25	7e-07	Sputcn32_1354 CDS (1-deoxy-D-xylulose 5-phosphate reductoisomerase)
A	1540213	1540213	1	1	S -> T	325	T -> A	TCA -> ACA	6	SNP (transversion)	Substitution	0.333	3.8e-07	Sputcn32_1358 CDS (UDP-3-O-[3-hydroxymyristoyl] glucosamine N-acyltransferase)
C	1569757	1569757	1	1	I -> V	748	T -> C	ATA -> GTA	11	SNP (transition)	Substitution	0.364	5.2e-11	Sputcn32_1381 CDS (transcriptional regulator, LysR family)
T	1582406	1582406	1	1			C -> T		16	SNP (transition)		0.25	7.2e-12	Promoter of:Sputcn32_1395 CDS (homoserine O-succinyltransferase)
C	1612190	1612190	1	1		693	T -> C	CAA -> CAG	7	SNP (transition)	None	0.286	5.3e-07	Sputcn32_1417 CDS (conserved hypothetical protein)
T	1649123	1649123	1	1	P -> T	103	G -> T	CCC -> ACC	6	SNP (transversion)	Substitution	0.333	3.8e-07	Sputcn32_1449 CDS (hypothetical protein)
C	1666942	1666942	1	1	Y -> C	2624	T -> C	TAC -> TGC	8	SNP (transition)	Substitution	0.25	7e-07	Sputcn32_1468 CDS (hypothetical protein)
A	1678160	1678160	1	1	T -> M	503	G -> A	ACG -> ATG	8	SNP (transition)	Substitution	0.5	2.8e-11	Sputcn32_1475 CDS (conserved hypothetical protein)
A	1685812	1685812	1	1	H -> Y	1120	G -> A	CAT -> TAT	4	SNP (transition)	Substitution	0.5	1.5e-07	Sputcn32_1479 CDS (hypothetical protein)
A	1688221	1688221	1	1	S -> T	220	T -> A	TCC -> ACC	5	SNP (transversion)	Substitution	0.4	2.5e-07	Sputcn32_1481 CDS (ferrous iron transport protein B)
C	1693158	1693158	1	1	I -> T	68	T -> C	ATT -> ACT	7	SNP (transition)	Substitution	0.286	8.4e-07	Sputcn32_1484 CDS (tRNA--hydroxylase)
A	1695034	1695034	1	1	N -> I	167	T -> A	AAC -> ATC	6	SNP (transversion)	Substitution	0.333	9.5e-07	Sputcn32_1486 CDS (peptidyl-prolyl cis-trans isomerase, cyclophilin type)
C	1698131	1698131	1	1			T -> C		6	SNP (transition)		0.333	6e-07	Sputcn32_R0026 tRNA (tRNA-Pro)
C	1724358	1724358	1	1	N -> S	749	T -> C	AAT -> AGT	15	SNP (transition)	Substitution	0.267	8.5e-09	Sputcn32_1512 CDS (protein of unknown function DUF81) sulfate acetate transporter
GCTAAA	1724360	1724365	6	1	AA -> FS	742	AGCGGC -> GCTAAA	GCC,GCT -> TTT,AGC	15	Substitution	Substitution	0.267	8.2e-07	Sputcn32_1512 CDS (protein of unknown function DUF81)
C	1724368	1724368	1	1	I -> V	739	T -> C	ATT -> GTT	16	SNP (transition)	Substitution	0.25	4.4e-07	Sputcn32_1512 CDS (protein of unknown function DUF81)
TGAC	1724375	1724378	4	1	IV -> MS	729	CACG -> TGAC	ATC,GTG -> ATG,TCA	16	Substitution	Substitution	0.25	4.4e-07	Sputcn32_1512 CDS (protein of unknown function DUF81)
ATC	1724381	1724383	3	1	L -> D	724	TAA -> ATC	TTA -> GAT	16	Substitution	Substitution	0.25	7.2e-10	Sputcn32_1512 CDS (protein of unknown function DUF81)
GATGCGGCC	1724387	1724395	8	2	PLF -> GRI	712	AAACAAAGG -> GATGCGGCC	CCT,TTG,TTT -> GGC,CGC,ATC	16	Substitution	Substitution	0.25	2.8e-08	Sputcn32_1512 CDS (protein of unknown function DUF81)
C	1724399	1724399	1	1	I -> M	708	A -> C	ATT -> ATG	16	SNP (transversion)	Substitution	0.25	1.8e-09	Sputcn32_1512 CDS (protein of unknown function DUF81)
G	1727565	1727565	1	1	Q -> R	278	A -> G	CAA -> CGA	8	SNP (transition)	Substitution	0.25	7e-07	Sputcn32_1514 CDS (DNA damage-inducible DNA polymerase II)
	1734884	1734884	1	1			(T)3 -> (T)2		11	Deletion (tandem repeat)		0.273	6.5e-07	Intergenic region: Sputcn32_1517 gene
A	1735126	1735126	1	1	S -> N	14	G -> A	AGC -> AAC	5	SNP (transition)	Substitution	0.4	1e-06	Sputcn32_1517 CDS (conserved hypothetical protein)
A	1772570	1772570	1	1		941	T -> A		9	SNP (transversion)	Truncation	0.444	2e-09	Sputcn32_1556 CDS (DNA internalization-related competence protein ComEC/Rec2)
A	1772579	1772579	1	1	P -> H	950	C -> A	CCT -> CAT	9	SNP (transversion)	Substitution	0.333	3.3e-07	Sputcn32_1556 CDS (DNA internalization-related competence protein ComEC/Rec2)
C	1772589	1772589	1	1		960	T -> C	TGT -> TGC	9	SNP (transition)	None	0.333	5.3e-09	Sputcn32_1556 CDS (DNA internalization-related competence protein ComEC/Rec2)
G	1772604	1772604	1	1	F -> L	975	T -> G	TTT -> TTG	8	SNP (transversion)	Substitution	0.375	5.6e-08	Sputcn32_1556 CDS (DNA internalization-related competence protein ComEC/Rec2)
T	1774909	1774909	1	1	G -> V	923	G -> T	GGT -> GTT	12	SNP (transversion)	Substitution	0.25	1.1e-07	Sputcn32_1557 CDS (lipid A ABC exporter, fused ATPase and inner membrane subunits MsbA)
A	1777141	1777141	1	1		360	T -> A	GGA -> GGT	4	SNP (transversion)	None	0.5	2.4e-07	Sputcn32_1560 CDS (lipoprotein, putative)
A	1788006	1788006	1	1		681	T -> A	GGT -> GGA	7	SNP (transversion)	None	0.286	5.3e-07	Sputcn32_1570 CDS (conserved hypothetical protein)
T	1791280	1791280	1	1		2427	A -> T	ACT -> ACA	7	SNP (transversion)	None	0.286	8.4e-07	Sputcn32_1573 CDS (RNAse E)
T	1865572	1865572	1	1			A -> T		4	SNP (transversion)		0.5	1.5e-07	Intergenic region: Sputcn32_1637 gene
C	1868892	1868892	1	1			G -> C		6	SNP (transversion)		0.333	6e-07	Intergenic region: Sputcn32_1639 CDS (two component transcriptional regulator, LuxR family)
T	1870565	1870565	1	1	A -> S	715	G -> T	GCT -> TCT	11	SNP (transversion)	Substitution	0.273	1.6e-07	Sputcn32_1640 CDS (Excinuclease ABC subunit C)
C	1884252	1884252	1	1		1500	T -> C	TTA -> TTG	13	SNP (transition)	None	0.308	4.5e-09	Sputcn32_1653 CDS (peptidase M61 domain protein)
A	1890046	1890046	1	1	S -> T	952	T -> A	TCC -> ACC	6	SNP (transversion)	Substitution	0.333	3.8e-07	Sputcn32_1658 CDS (major facilitator superfamily MFS_1)
G	1891618	1891618	1	1	I -> V	208	A -> G	ATC -> GTC	6	SNP (transition)	Substitution	0.333	3.8e-07	Sputcn32_1660 CDS (TonB-dependent receptor)
A	1905559	1905559	1	1	G -> S	637	G -> A	GGC -> AGC	5	SNP (transition)	Substitution	0.4	1e-06	Sputcn32_1672 CDS (transcriptional regulator, LysR family)
A	1915553	1915553	1	1	N -> I	2363	T -> A	AAC -> ATC	7	SNP (transversion)	Substitution	0.286	8.4e-07	Sputcn32_1680 CDS (multi-sensor signal transduction histidine kinase)
A	1925994	1925994	1	1	R -> C	184	G -> A	CGC -> TGC	2	SNP (transition)	Substitution	1	4e-08	Sputcn32_1686 CDS (putative serine protein kinase, PrkA)
C	1964907	1964907	1	1		402	T -> C	AGT -> AGC	12	SNP (transition)	None	0.25	8.7e-07	Sputcn32_1723 CDS (6-phosphogluconate dehydrogenase (decarboxylating))
G	1995366	1995366	1	1			T -> G		6	SNP (transversion)		0.333	3.8e-07	Intergenic region: Sputcn32_1748 CDS (ATP dependent DNA ligase)
T	2000742	2000742	1	1			G -> T		4	SNP (transversion)		0.5	2.4e-07	Intergenic region: Sputcn32_1754 gene
G	2017605	2017605	1	1		1	T -> G	ATG -> CTG	8	SNP (transversion)	None	0.375	1.8e-09	Sputcn32_1771 CDS (conserved hypothetical protein)
A	2017690	2017690	1	1			T -> A		9	SNP (transversion)		0.333	5.3e-09	Promoter of: Sputcn32_1771 CDS (conserved hypothetical protein)
A	2017694	2017694	1	1			C -> A		7	SNP (transversion)		0.429	5.5e-07	Promoter of: Sputcn32_1771 CDS (conserved hypothetical protein)
T	2017696	2017696	1	1			A -> T		7	SNP (transversion)		0.286	8.4e-07	Promoter of: Sputcn32_1771 CDS (conserved hypothetical protein)
A	2017699	2017699	1	1			G -> A		7	SNP (transition)		0.429	5.5e-10	Promoter of: Sputcn32_1771 CDS (conserved hypothetical protein)
G	2017705	2017705	1	1			T -> G		7	SNP (transversion)		0.429	5.5e-07	Promoter of: Sputcn32_1771 CDS (conserved hypothetical protein)
TA	2017718	2017719	2	1			CC -> TA		11	Substitution		0.273	1e-08	Promoter of: Sputcn32_1771 CDS (conserved hypothetical protein)
G	2017729	2017729	1	1			C -> G		11	SNP (transversion)		0.273	2.6e-09	Promoter of: Sputcn32_1771 CDS (conserved hypothetical protein)
T	2024899	2024899	1	1		472	A -> T		5	SNP (transversion)	Truncation	0.4	4e-07	Sputcn32_1778 CDS (transcriptional regulator, LysR family)
T	2025858	2025858	1	1	T -> K	101	G -> T	ACA -> AAA	5	SNP (transversion)	Substitution	0.4	6.3e-07	Sputcn32_1779 CDS (ribonuclease H)
C	2030507	2030507	1	1	M -> V	433	T -> C	ATG -> GTG	4	SNP (transition)	Substitution	0.5	2.4e-07	Sputcn32_1784 CDS (transport-associated)
A	2126871	2126871	1	1			T -> A		4	SNP (transversion)		0.5	2.4e-07	Terminator of: Sputcn32_1858 CDS (diguanylate cyclase/phosphodiesterase with PAS/PAC and GAF sensor(s))
T	2160968	2160968	1	1	V -> I	325	C -> T	GTT -> ATT	4	SNP (transition)	Substitution	0.5	1.5e-07	Sputcn32_1889 CDS (glyceraldehyde-3-phosphate dehydrogenase)
T	2163061	2163061	1	1	R -> C	472	C -> T	CGC -> TGC	11	SNP (transition)	Substitution	0.273	6.5e-07	Sputcn32_1891 CDS (glyceraldehyde-3-phosphate dehydrogenase, type I)
A	2193308	2193308	1	1		507	G -> A	GCC -> GCT	8	SNP (transition)	None	0.25	7e-07	Sputcn32_1915 CDS (UspA domain protein)
A	2221893	2221893	1	1	I -> N	38	T -> A	ATC -> AAC	5	SNP (transversion)	Substitution	0.4	4e-07	Sputcn32_1937 CDS (crossover junction endodeoxyribonuclease RuvC)
T	2227435	2227435	1	1		2505	A -> T	ACA -> ACT	7	SNP (transversion)	None	0.286	8.4e-07	Sputcn32_1940 CDS (TonB-dependent receptor)
C	2251986	2251986	1	1	I -> M	936	A -> C	ATT -> ATG	14	SNP (transversion)	Substitution	0.286	6.3e-13	Sputcn32_1966 CDS (heavy metal translocating P-type ATPase)
G	2264708	2264708	1	1	L -> S	14	A -> G	TTA -> TCA	14	SNP (transition)	Substitution	0.286	3.9e-08	Sputcn32_1978 CDS (sulfatase)
A	2300580	2300580	1	1			T -> A		6	SNP (transversion)		0.333	9.5e-07	Promoter of:Sputcn32_2016 CDS (LSU ribosomal protein L35P)
C	2303604	2303604	1	1	Y -> H	88	T -> C	TAT -> CAT	8	SNP (transition)	Substitution	0.25	7e-07	Sputcn32_2019 CDS (conserved hypothetical protein)
T	2305323	2305323	1	1	V -> L	946	G -> T	GTG -> TTG	8	SNP (transversion)	Substitution	0.25	7e-07	Sputcn32_2021 CDS (MATE efflux family protein)
C	2318139	2318139	1	1			T -> C		8	SNP (transition)		0.25	7e-07	Intergenic region: Sputcn32_2033 CDS (conserved hypothetical protein)
T	2332297	2332297	1	1		453	A -> T	CTT -> CTA	7	SNP (transversion)	None	0.286	5.3e-07	Sputcn32_2046 CDS (SMP-30/Gluconolaconase/LRE domain protein)
C	2341879	2341879	1	1		906	T -> C	TCA -> TCG	5	SNP (transition)	None	0.4	4e-07	Sputcn32_2050 CDS (Alpha-N-arabinofuranosidase)
G	2343329	2343329	1	1	F -> L	532	A -> G	TTT -> CTT	18	SNP (transition)	Substitution	0.278	2.7e-11	Sputcn32_2051 CDS (Arabinan endo-1,5-alpha-L-arabinosidase)
A	2431437	2431437	1	1	I -> N	173	T -> A	ATC -> AAC	6	SNP (transversion)	Substitution	0.333	3.8e-07	Sputcn32_2114 CDS (DNA polymerase III, epsilon subunit)
A	2464285	2464285	1	1		6	C -> A	GCG -> GCT	7	SNP (transversion)	None	0.286	8.4e-07	Sputcn32_2147 CDS (iron-sulfur cluster assembly protein IscA)
A	2478960	2478960	1	1			G -> A		12	SNP (transition)		0.25	3.5e-09	Intergenic region:Sputcn32_2160 CDS (acylphosphatase)
T	2537895	2537895	1	1	A -> T	661	C -> T	GCA -> ACA	6	SNP (transition)	Substitution	0.333	6e-07	Sputcn32_2201 CDS (aminopeptidase N)
T	2544475	2544475	1	1	R -> S	621	A -> T	AGA -> AGT	10	SNP (transversion)	Substitution	0.3	1.9e-09	Sputcn32_2208 CDS (Mammalian cell entry related domain protein)
T	2551477	2551477	1	1		513	C -> T	GTG -> GTA	8	SNP (transition)	None	0.25	7e-07	Sputcn32_2213 CDS (DNA polymerase III, delta prime subunit)
T	2588624	2588624	1	1	A -> T	631	C -> T	GCA -> ACA	5	SNP (transition)	Substitution	0.4	2.5e-07	Sputcn32_2248 CDS (transcriptional regulator, LysR family)
C	2602134	2602134	1	1		203	A -> C		5	SNP (transversion)	Truncation	0.4	6.3e-07	Sputcn32_2257 CDS (Prolyl 4-hydroxylase, alpha subunit)
T	2612152	2612152	1	1		2721	G -> T	ACC -> ACA	6	SNP (transversion)	None	0.333	3.8e-07	Sputcn32_2269 CDS (2-oxoglutarate dehydrogenase E1 component)
A	2681333	2681333	1	1			T -> A		10	SNP (transversion)		0.4	1.3e-13	Sputcn32_2332 CDS (transcriptional regulator, LuxR family)
C	2694697	2694697	1	1	V -> A	1241	T -> C	GTT -> GCT	7	SNP (transition)	Substitution	0.286	8.4e-07	Sputcn32_2341 CDS (TonB-dependent receptor)
A	2716454	2716454	1	1			T -> A		67	SNP (transversion)		0.672	5.6e-13	Sputcn32_R0068 rRNA (16S ribosomal RNA)
TC	2716455	2716456	2	1			CG -> TC		88 -> 95	Substitution		89,5% -> 89,8%	1.2e-23	Sputcn32_R0068 rRNA (16S ribosomal RNA)
C	2716464	2716464	1	1			A -> C		95	SNP (transversion)		0.821	9.5e-11	Sputcn32_R0068 rRNA (16S ribosomal RNA)
C	2716465	2716465	1	1			T -> C		95	SNP (transition)		0.716	3.6e-10	Sputcn32_R0068 rRNA (16S ribosomal RNA)
C	2716470	2716470	1	1			A -> C		95	SNP (transversion)		0.916	3.5e-26	Sputcn32_R0068 rRNA (16S ribosomal RNA)
G	2716480	2716480	1	1			C -> G		95	SNP (transversion)		0.853	7.3e-13	Sputcn32_R0068 rRNA (16S ribosomal RNA)
G	2716496	2716496	1	1			C -> G		95	SNP (transversion)		0.842	6.2e-19	Sputcn32_R0068 rRNA (16S ribosomal RNA)
A	2716497	2716497	1	1			G -> A		95	SNP (transition)		0.937	1.1e-28	Sputcn32_R0068 rRNA (16S ribosomal RNA)
A	2716503	2716503	1	1			C -> A		95	SNP (transversion)		0.716	3.6e-10	Sputcn32_R0068 rRNA (16S ribosomal RNA)
A	2716513	2716513	1	1			G -> A		95	SNP (transition)		0.779	4.4e-14	Sputcn32_R0068 rRNA (16S ribosomal RNA)
C	2716519	2716519	1	1			G -> C		95	SNP (transversion)		0.484	8.2e-07	Sputcn32_R0068 rRNA (16S ribosomal RNA)
A	2716531	2716531	1	1			G -> A		95	SNP (transition)		0.874	8.6e-22	Sputcn32_R0068 rRNA (16S ribosomal RNA)
G	2716540	2716540	1	1			A -> G		95	SNP (transition)		0.821	3.4e-17	Sputcn32_R0068 rRNA (16S ribosomal RNA)
A	2716541	2716541	1	1			T -> A		95	SNP (transversion)		0.905	5.2e-25	Sputcn32_R0068 rRNA (16S ribosomal RNA)
T	2716549	2716549	1	1			C -> T		95	SNP (transition)		0.863	8.4e-21	Sputcn32_R0068 rRNA (16S ribosomal RNA)
C	2716551	2716551	1	1			G -> C		95	SNP (transversion)		0.947	4.7e-30	Sputcn32_R0068 rRNA (16S ribosomal RNA)
C	2716552	2716552	1	1			A -> C		95	SNP (transversion)		0.842	6.2e-19	Sputcn32_R0068 rRNA (16S ribosomal RNA)
A	2716553	2716553	1	1			C -> A		95	SNP (transversion)		0.716	3.6e-10	Sputcn32_R0068 rRNA (16S ribosomal RNA)
A	2716557	2716557	1	1			C -> A		95	SNP (transversion)		0.821	9.5e-11	Sputcn32_R0068 rRNA (16S ribosomal RNA)
T	2716582	2716582	1	1			G -> T		95	SNP (transversion)		0.779	4.4e-14	Sputcn32_R0068 rRNA (16S ribosomal RNA)
A	2731883	2731883	1	1	G -> V	767	C -> A	GGA -> GTA	5	SNP (transversion)	Substitution	0.4	4e-07	Sputcn32_2365 CDS (cell division protein ZipA)
G	2743268	2743268	1	1			C -> G		6	SNP (transversion)		0.333	6e-07	Terminator of: Sputcn32_2372 CDS (C4-dicarboxylate transporter/malic acid transport protein)
C	2760602	2760602	1	1		1107	T -> C	GAT -> GAC	6	SNP (transition)	None	0.333	3.8e-07	Sputcn32_2382 CDS (phosphotransacetylase)
T	2762125	2762125	1	1			C -> T		11	SNP (transition)		0.364	1.3e-12	Promoter of: Sputcn32_2383 CDS (conserved hypothetical protein)
T	2764561	2764561	1	1	I -> N	461	A -> T	ATC -> AAC	7	SNP (transversion)	Substitution	0.286	5.3e-07	Sputcn32_2386 CDS (protein of unknown function UPF0118) Na+(Li+)/H+ antiporter
A	2764576	2764576	1	1	A -> V	446	G -> A	GCC -> GTC	7	SNP (transition)	Substitution	0.286	8.4e-07	Sputcn32_2386 CDS (protein of unknown function UPF0118)
C	2764590	2764590	1	1		432	T -> C	GTA -> GTG	7	SNP (transition)	None	0.286	5.3e-07	Sputcn32_2386 CDS (protein of unknown function UPF0118)
C	2764624	2764624	1	1	A -> G	398	G -> C	GCT -> GGT	7	SNP (transversion)	Substitution	0.286	8.4e-07	Sputcn32_2386 CDS (protein of unknown function UPF0118)
C	2764632	2764632	1	1		390	T -> C	CCA -> CCG	7	SNP (transition)	None	0.286	5.3e-07	Sputcn32_2386 CDS (protein of unknown function UPF0118)
A	2827895	2827895	1	1		3256	G -> A		7	SNP (transition)	Truncation	0.286	5.3e-07	Promoter of: Sputcn32_2441 CDS (tRNA pseudouridine synthase A)
G	2845526	2845526	1	1	K -> E	1387	A -> G	AAG -> GAG	21	SNP (transition)	Substitution	0.286	5.4e-17	Sputcn32_2455 CDS (peptidase M16 domain protein)
T	2847276	2847276	1	1		96	C -> T	GAC -> GAT	10	SNP (transition)	None	0.4	8.3e-09	Sputcn32_2456 CDS (diguanylate cyclase/phosphodiesterase with PAS/PAC sensor(s))
C	2870021	2870021	1	1	L -> S	119	T -> C	TTA -> TCA	15	SNP (transition)	Substitution	0.267	5.4e-12	Sputcn32_2473 CDS (efflux transporter, RND family, MFP subunit)
G	2887465	2887465	1	1	S -> G	601	A -> G	AGC -> GGC	13	SNP (transition)	Substitution	0.308	1.8e-09	Sputcn32_2488 CDS (Pseudouridylate synthase)
C	2909956	2909956	1	1	F -> L	319	T -> C	TTT -> CTT	8	SNP (transition)	Substitution	0.25	7e-07	Sputcn32_2504 CDS (two component, sigma54 specific, transcriptional regulator, Fis family)
A	2950716	2950716	1	1		516	G -> A	GAC -> GAT	8	SNP (transition)	None	0.25	7e-07	Sputcn32_2533 CDS (glycosyl transferase, family 2)
A	2958340	2958340	1	1	E -> V	977	T -> A	GAG -> GTG	7	SNP (transversion)	Substitution	0.286	8.4e-07	Promoter of: Sputcn32_2540 CDS (dTDP-glucose 4,6-dehydratase)
A	3005849	3005849	1	1	S -> C	520	T -> A	AGT -> TGT	7	SNP (transversion)	Substitution	0.857	4.4e-19	FlaB1
CA	3005872	3005873	2	1	T -> C	496	GT -> CA	ACT -> TGT	7	Substitution	Substitution	0.857	4.4e-22	Sputcn32_2585 CDS (flagellin domain protein) FlaB1
ACA	3006929	3006931	3	1	T -> C	520	TGT -> ACA	ACA -> TGT	13	Substitution	Substitution	1	1.3e-43	Sputcn32_2586 CDS (flagellin domain protein) FlaA1
	3038206	3038206	1	1		161	(T)8 -> (T)7		11	Deletion (tandem repeat)	Frame Shift	0.364	8.1e-08	Sputcn32_2617 CDS (Methyltransferase type 12)
G	3086188	3086188	1	1	A -> P	523	C -> G	GCC -> CCC	8	SNP (transversion)	Substitution	0.25	7e-07	Sputcn32_2655 CDS (radical SAM enzyme, Cfr family)
A	3108587	3108587	1	1	G -> V	212	C -> A	GGA -> GTA	6	SNP (transversion)	Substitution	0.333	9.5e-07	Sputcn32_2678 CDS (conserved hypothetical protein)
A	3110541	3110541	1	1		48	C -> A	ATC -> ATA	6	SNP (transversion)	None	0.333	9.5e-07	Sputcn32_2681 CDS (protein of unknown function DUF179)
G	3111375	3111375	1	1	V -> A	620	A -> G	GTG -> GCG	7	SNP (transition)	Substitution	0.286	8.4e-07	Sputcn32_2683 CDS (Ferrochelatase)
C	3118986	3118986	1	1	I -> L	265	A -> C	ATA -> CTA	7	SNP (transversion)	Substitution	0.286	5.3e-07	Sputcn32_2693 CDS (putative oxygen-independent coproporphyrinogen III oxidase)
T	3119796	3119796	1	1	R -> C	1075	C -> T	CGT -> TGT	16	SNP (transition)	Substitution	0.25	2.8e-08	Sputcn32_2693 CDS (putative oxygen-independent coproporphyrinogen III oxidase)
T	3121995	3121995	1	1			A -> T		8	SNP (transversion)		0.25	7e-07	Sputcn32_2694 CDS (protein of unknown function DUF885)
A	3290963	3290963	1	1			C -> A		20	SNP (transversion)		0.3	2.3e-09	Sputcn32_2831 CDS (SSU ribosomal protein S15P)
G	3339060	3339060	1	1	C -> R	256	A -> G	TGC -> CGC	16	SNP (transition)	Substitution	0.938	1.6e-53	Sputcn32_2877 CDS (SSU ribosomal protein S18P alanine acetyltransferase)
T	3358493	3358493	1	1	M -> L	961	A -> T	ATG -> TTG	6	SNP (transversion)	Substitution	0.333	6e-07	Sputcn32_2895 CDS (conserved hypothetical protein)
G	3528397	3528397	1	1			A -> G		8	SNP (transition)		0.25	7e-07	Sputcn32_3045 CDS (Phospholipase A(1))
T	3528416	3528416	1	1			C -> T		8	SNP (transition)		0.25	7e-07	Promoter of: Sputcn32_3046 CDS (peptidase S41)
C	3549252	3549252	1	1		732	T -> C	AAA -> AAG	14	SNP (transition)	None	0.286	6.1e-07	Sputcn32_3060 CDS (conserved hypothetical protein)
G	3644074	3644074	1	1	L -> S	26	A -> G	TTA -> TCA	14	SNP (transition)	Substitution	0.286	9.9e-10	Sputcn32_3137 CDS (transcriptional regulator, LuxR family)
A	3770796	3770796	1	1	R -> Q	938	G -> A	CGG -> CAG	10	SNP (transition)	Substitution	0.4	8.3e-11	Sputcn32_3244 CDS (diguanylate cyclase)
T	3821616	3821616	1	1	F -> Y	938	A -> T	TTC -> TAC	14	SNP (transversion)	Substitution	0.286	1.6e-12	Sputcn32_3282 CDS (DNA mismatch repair protein MutL)
T	3831496	3831496	1	1		237	C -> T	AGC -> AGT	12	SNP (transition)	None	0.333	4.9e-10	Sputcn32_3290 CDS (protein of unknown function DUF6, transmembrane)
T	3949235	3949235	1	1	N -> Y	388	A -> T	AAT -> TAT	8	SNP (transversion)	Substitution	0.25	7e-07	Sputcn32_3392 CDS (thioredoxin)
T	3949238	3949238	1	1	T -> S	391	A -> T	ACT -> TCT	8	SNP (transversion)	Substitution	0.25	7e-07	Sputcn32_3392 CDS (thioredoxin)
A	4015074	4015074	1	1	D -> E	9	T -> A	GAT -> GAA	13	SNP (transversion)	Substitution	0.308	1.1e-12	Sputcn32_3443 CDS (putative TIM-barrel protein, nifR3 family)
ACA	4023131	4023133	3	1	T -> C	475	TGT -> ACA	ACA -> TGT	14	Substitution	Substitution	1	1.6e-45	FlaB2 Sputcn32_3455 gene
GCA	4024172	4024174	3	1	T -> C	475	TGT -> GCA	ACA -> TGC	23	Substitution	Substitution	0.913	3.6e-63	FlaA2 Sputcn32_3456 gene
A	4044185	4044185	1	1		42	G -> A	TCG -> TCA	9	SNP (transition)	None	0.333	3.3e-10	Promoter of: Sputcn32_3479 CDS (conserved hypothetical protein)
A	4044186	4044186	1	1	D -> N	43	G -> A	GAT -> AAT	9	SNP (transition)	Substitution	0.444	2e-13	Promoter of: Sputcn32_3479 CDS (conserved hypothetical protein)
T	4072519	4072519	1	1	R -> H	812	C -> T	CGC -> CAC	14	SNP (transition)	Substitution	0.286	1.6e-08	Sputcn32_3506 CDS (Radical SAM domain protein)
C	4084479	4084479	1	1	Q -> R	1193	T -> C	CAA -> CGA	6	SNP (transition)	Substitution	0.333	9.5e-07	Sputcn32_3511 CDS (Transposase and inactivated derivatives-like protein)
T	4142311	4142311	1	1	I -> K	146	A -> T	ATA -> AAA	12	SNP (transversion)	Substitution	0.25	8.7e-07	Sputcn32_3564 CDS (general secretion pathway protein G)
C	4342751	4342751	1	1			T -> C		15	SNP (transition)		0.267	5.4e-10	Promoter of: Sputcn32_3724 CDS (cytochrome c-type biogenesis protein CcmF)
G	4376519	4376519	1	1			T -> G		6	SNP (transversion)		0.333	3.8e-07	Promoter of: Sputcn32_3768 CDS (LSU ribosomal protein L10P)
ACCGC	4376533	4376537	5	1		697	TAGTT -> ACCGC		6	Substitution	Extension	0.333	6e-07	Promoter of: Sputcn32_3768 CDS (LSU ribosomal protein L10P)
C	4376539	4376539	1	1	A -> G	695	G -> C	GCT -> GGT	6	SNP (transversion)	Substitution	0.333	3.8e-07	Promoter of: Sputcn32_3768 CDS (LSU ribosomal protein L10P)
AGGGC	4376541	4376545	4	2	DT -> GP	689	TGTAT -> AGGGC	GAT,ACA -> GGC,CCT	6	Substitution	Substitution	0.333	6e-07	Promoter of: Sputcn32_3768 CDS (LSU ribosomal protein L10P)
TGCTGCAC	4376547	4376554	7	2	ATL -> GAA	680	GAGAGTCG -> TGCTGCAC	GCG,ACT,CTC -> GGT,GCA,GCA	6	Substitution	Substitution	0.333	3.8e-07	Promoter of: Sputcn32_3768 CDS (LSU ribosomal protein L10P)
GATAG	4376556	4376560	5	1	DQ -> AI	674	TTGGT -> GATAG	GAC,CAA -> GCT,ATC	6	Substitution	Substitution	0.333	3.8e-07	Promoter of: Sputcn32_3768 CDS (LSU ribosomal protein L10P)
C	4420017	4420017	1	1		594	T -> C	TAT -> TAC	24	SNP (transition)	None	0.292	1.4e-08	Sputcn32_3807 CDS (phage integrase family protein)
C	4420080	4420080	1	1		657	T -> C	GAT -> GAC	27	SNP (transition)	None	0.296	2.3e-07	Sputcn32_3807 CDS (phage integrase family protein)
T	4420691	4420691	1	1	Q -> L	1268	A -> T	CAG -> CTG	17	SNP (transversion)	Substitution	0.412	9.8e-08	Sputcn32_3807 CDS (phage integrase family protein)
G	4422207	4422207	1	1		2784	A -> G	CTA -> CTG	14	SNP (transition)	None	0.286	1.6e-08	Sputcn32_3807 CDS (phage integrase family protein)
A	4450341	4450341	1	1		204	G -> A	GTC -> GTT	12	SNP (transition)	None	0.333	7.7e-09	Sputcn32_3834 CDS (hypothetical protein)
G	4450350	4450350	1	1		195	A -> G	CTT -> CTC	12	SNP (transition)	None	0.25	6.9e-09	Sputcn32_3834 CDS (hypothetical protein)
G	4450353	4450353	1	1		192	C -> G	CGG -> CGC	12	SNP (transversion)	None	0.333	1.9e-08	Sputcn32_3834 CDS (hypothetical protein)
G	4450356	4450356	1	1		189	T -> G	GGA -> GGC	12	SNP (transversion)	None	0.333	4.9e-08	Sputcn32_3834 CDS (hypothetical protein)
C	4450359	4450359	1	1		186	T -> C	ACA -> ACG	12	SNP (transition)	None	0.25	2.2e-07	Sputcn32_3834 CDS (hypothetical protein)
G	4450362	4450362	1	1		183	C -> G	CTG -> CTC	12	SNP (transversion)	None	0.333	7.7e-09	Sputcn32_3834 CDS (hypothetical protein)
G	4450368	4450368	1	1		177	T -> G	ATA -> ATC	13	SNP (transversion)	None	0.308	2.8e-08	Promoter of: Sputcn32_3834 CDS (hypothetical protein)
	4454214	4454214	1	1		1799	#NAME?		14	Deletion	Frame Shift	0.286	9.8e-08	Sputcn32_3840 CDS (hypothetical protein)
ACGACTATAACAG	4458295	4458307	10	4	RSEFR -> SCYSR	438	TCTGAACTCGCTT -> ACGACTATAACAG	AGA,AGC,GAG,TTC,AGA -> AGC,TGT,TAT,AGT,CGT	8	Substitution	Substitution	0.25	7e-07	Sputcn32_3840 CDS (hypothetical protein)
A	4504521	4504521	1	1	M -> I	252	G -> A	ATG -> ATA	14	SNP (transition)	Substitution	0.286	1.6e-10	Sputcn32_3879 CDS (extracellular solute-binding protein, family 1)
T	4551871	4551871	1	1			C -> T		533	SNP (transition)		0.711	5.6e-23	Sputcn32_R0130 rRNA (16S ribosomal RNA)
C	4551872	4551872	1	1			G -> C		578	SNP (transversion)		0.697	9.3e-22	Sputcn32_R0130 rRNA (16S ribosomal RNA)
A	4551879	4551879	1	1			T -> A		586	SNP (transversion)		0.881	8.5e-85	Sputcn32_R0130 rRNA (16S ribosomal RNA)
G	4551880	4551880	1	1			A -> G		586	SNP (transition)		0.674	2e-17	Sputcn32_R0130 rRNA (16S ribosomal RNA)
C	4551885	4551885	1	1			T -> C		586	SNP (transition)		0.881	8.5e-85	Sputcn32_R0130 rRNA (16S ribosomal RNA)
G	4551897	4551897	1	1			A -> G		586	SNP (transition)		0.746	8.8e-34	Sputcn32_R0130 rRNA (16S ribosomal RNA)
A	4551901	4551901	1	1			C -> A		586	SNP (transversion)		0.758	3.8e-37	Sputcn32_R0130 rRNA (16S ribosomal RNA)
G	4551912	4551912	1	1			C -> G		586	SNP (transversion)		0.669	1.7e-16	Sputcn32_R0130 rRNA (16S ribosomal RNA)
A	4551913	4551913	1	1			G -> A		586	SNP (transition)		0.771	3.2e-41	Sputcn32_R0130 rRNA (16S ribosomal RNA)
T	4551965	4551965	1	1			C -> T		586	SNP (transition)		0.744	2.6e-33	Sputcn32_R0130 rRNA (16S ribosomal RNA)
C	4551967	4551967	1	1			G -> C		586	SNP (transversion)		0.911	1.4e-101	Sputcn32_R0130 rRNA (16S ribosomal RNA)
T	4584272	4584272	1	1		732	A -> T	GCT -> GCA	23	SNP (transversion)	None	0.261	6.2e-12	Sputcn32_3942 CDS (conserved hypothetical protein)
A	4590719	4590719	1	1	H -> L	1271	T -> A	CAT -> CTT	7	SNP (transversion)	Substitution	0.286	8.4e-07	Sputcn32_3946 CDS (Integrase, catalytic region)
G	4616818	4616818	1	1		1182	A -> G	CAA -> CAG	16	SNP (transition)	None	0.25	1.8e-09	Sputcn32_3969 CDS (TGF-beta receptor, type I/II extracellular region)
